# Supplementary material for: Ultrasound-Activated Metal–Organic Frameworks Incorporated Polyacrylonitrile Nanofibers Promote Macrophage Inflammation
Source: Nanomaterials (Basel). 2026 Jul 11;16(14):853. doi: 10.3390/nano16140853 (PMC13415845; doi:10.3390/nano16140853)
Supplement: Supplementary file 1 [file nanomaterials-16-00853-s001.zip]

Archive with 1 entries (1 files):
- nanomaterials-4390773-supplementary.pdf
